# Supplementary material for: MET signaling drives acquired resistance to erdafitinib in muscle-invasive bladder cancer cells
Source: Cell Death Dis. 2025 Nov 28;16(1):868. doi: 10.1038/s41419-025-08221-8 (PMC12663377; doi:10.1038/s41419-025-08221-8)
Supplement: Supplementary file 4 — Western blot quantification [file 41419_2025_8221_MOESM4_ESM.xlsx]

## Sheet: Fig1h
			JMSU1			JMSU1-RS
	Erd (µM)	0	1	5	0	1	5
	pERK/ERK	1	0.595383	0.398541	1.68051	1.96009	2.4599
	pAKT/AKT	1	0.751219	0.752045	1.85596	2.49795	2.57008
	pSTAT1/STAT1	1	2.30374	2.02734	18.8405	17.4066	15.002
	pSTAT3/STAT3	1	2.62422	2.47991	1.71701	1.58483	1.69664

## Sheet: Fig2d
			JMSU1			JMSU1-RS
	Erd (µM)	0	1	5	0	1	5
	pMET/MET	1	1.27133	2.94767	9.87469	9.61941	12.6812
	pEGFR/EGFR	1	0.93264	1.01855	1.84754	1.72737	2.25928
	pGAB1/GAB1	1	0.656604	0.561028	8.11064	8.64775	10.3673
	pSHP2/SHP2	1	1.55113	1.13846	4.56365	5.83417	4.97566
	MET/Tubulin	1	0.717798	0.590833	2.53176	2.18364	1.99408
	EGFR/Tubulin	1	0.952901	0.959116	0.825712	0.770387	0.765523
	GAB1/Tubulin	1	1.02257	1.02295	0.334387	0.274373	0.206872
	SHP2/Tubulin	1	0.898709	0.945578	0.848875	0.698132	0.658279

## Sheet: Fig3a
		Vehicle		Capmatinib		Gefitinib
	Erd	ー	＋	ー	＋	ー	＋
	pERK/ERK	1	1.11615	0.0922075	0.0927243	0.810692	0.816324
	pAKT/AKT	1	0.957675	0.228874	0.218056	0.92705	1.05599
	pSTAT1/STAT1	1	1.02419	0.0989764	0.103053	1.12936	1.14935
	pSTAT3/STAT3	1	0.888381	1.35674	1.44263	0.943665	1.07229
	pMET/MET	1	0.79329	0.00216646	0.00206016	0.807362	1.07729
	pEGFR/EGFR	1	0.972579	0.11488	0.117666	0.860187	1.07751
	pGAB1/GAB1	1	0.692096	0.00676867	0.00779258	0.342851	0.53032
	pSHP2/SHP2	1	0.218496	0.0215007	0.0198492	0.242034	0.225438

## Sheet: Fig3b
	si-MET	ー	ー	＋	＋
	si-FGFR1	ー	＋	ー	＋
	pERK/ERK	1	0.443039	0.112644	0.104991
	pAKT/AKT	1	0.866678	0.385411	0.52394
	pSTAT1/STAT1	1	1.04335	0.262973	0.292056
	pSTAT3/STAT3	1	0.58697	0.385293	0.191531
	FGFR1/Tubulin	1	0.555741	1.8504	0.868871
	MET/Tubulin	1	1.0653	0.0615763	0.0404546
	pGAB1/GAB1	1	1.04463	0.0244351	0.0294652
	pSHP2/SHP2	1	1.03189	0.241393	0.126398

## Sheet: Fig4c
	Erd (µM)	0	1	5	1	5
	HGF	ー	ー	ー	＋	＋
	pERK/ERK	1	0.233395	0.122638	0.770243	0.496833
	pAKT/AKT	1	0.672083	0.523037	1.27445	1.23626
	pSTAT1/STAT1	1	1.58996	1.58397	1.48743	1.58181
	pSTAT3/STAT3	1	1.16264	1.0713	0.935881	0.790211
	pGAB1/GAB1	1	0.586152	0.567034	1.94689	1.79762
	pSHP2/SHP2	1	1.1611	1.18971	1.11535	1.07798

## Sheet: Fig5c
			JMSU1			JMSU1-HGF-RS
	Erd (µM)	0	1	5	0	1	5
	pERK/ERK	1	0.200598	0.236611	4.40541	5.07484	5.91562
	pAKT/AKT	1	0.723534	0.710034	1.43776	1.36914	1.81038
	pSTAT1/STAT1	1	2.11069	1.74073	3.68702	4.31633	3.75871
	pSTAT3/STAT3	1	1.02044	1.06436	0.722408	0.878593	0.721389
	pMET/MET	1	2.02723	1.81942	12.4099	10.9054	12.5904
	pEGFR/EGFR	1	1.01208	1.10038	2.1617	1.82031	2.00321
	pGAB1/GAB1	1	0.921223	0.924447	2.31423	2.22275	2.39218
	pSHP2/SHP2	1	1.0204	0.853078	1.2557	1.60143	1.13134

## Sheet: Fig6a
		Vehicle		Capmatinib
	Erd	ー	＋	ー	＋
	pERK/ERK	1	0.996168	1.78339	0.453723
	pAKT/AKT	1	1.21954	0.88729	0.931901
	pSTAT1/STAT1	1	1.82644	0.884784	1.24973
	pSTAT3/STAT3	1	0.938371	0.822066	1.10138
	pMET/MET	1	1.08331	0.0133252	0.0217928
	pGAB1/GAB1	1	0.74512	0.0167376	0.00814808
	pSHP2/SHP2	1	1.40898	0.361544	0.252209

## Sheet: Fig6b
	si-MET	ー	ー	＋	＋
	si-FGFR1	ー	＋	ー	＋
	pERK/ERK	1	0.822269	0.693843	0.269248
	pAKT/AKT	1	0.908595	0.292846	0.475442
	pSTAT1/STAT1	1	1.00421	0.353655	0.339764
	pSTAT3/STAT3	1	1.28482	2.89045	1.03916
	FGFR1/Tubulin	1	4.71266	9.87677	7.73801
	MET/Tubulin	1	1.05049	0.0768918	0.0245935
	pGAB1/GAB1	1	0.957052	0.0327415	0.0133765
	pSHP2/SHP2	1	1.07202	0.352696	0.183683

## Sheet: Fig7a
			Vehicle			SHP009
	si-Gab1	ー	#1	#2	ー	#1	#2
	pERK/ERK	1	0.656312	0.888173	1.43052	0.606718	0.788493
	pAKT/AKT	1	0.520864	0.831646	0.868696	0.421928	0.741189
	pSTAT1/STAT1	1	0.866806	0.881106	1.18671	0.94327	0.879621
	pMET/MET	1	0.507827	0.622265	1.57032	1.17053	1.07366
	pGAB1/Tubulin	1	0.0697564	0.0448101	0.341914	0.0157216	0.0304377
	GAB1/Tubulin	1	0.136573	0.117144	1.08553	0.0822692	0.0543799
	pSHP2/SHP2	1	0.416683	0.601302	0.614778	0.386381	0.412263

## Sheet: Fig7b
			Vehicle			SHP009
	si-GAB1	ー	#1	#2	ー	#1	#2
	pERK/ERK	1	0.405849	0.633017	0.862425	0.423425	0.386684
	pAKT/AKT	1	0.431082	0.61387	0.636439	0.394228	0.521933
	pSTAT1/STAT1	1	0.824368	0.927626	1.07982	0.872338	0.848429
	pMET/MET	1	0.42222	0.533135	2.84282	1.87786	1.32401
	pGAB1/Tubulin	1	0.11229	0.0793916	0.314924	0.0286906	0.0070731
	GAB1/Tubulin	1	0.128684	0.0798154	1.33183	0.141661	0.0873716
	pSHP2/SHP2	1	0.443395	0.662689	0.688545	0.335801	0.276542

[truncated: 2 more sheets: FigS2c , FigS6a]
